# Supplementary material for: Ultrasound on the Frontlines: Empowering Paramedics with Lung Ultrasound for Dyspnea Diagnosis in Adults—A Pilot Study
Source: Diagnostics (Basel). 2023 Nov 9;13(22):3412. doi: 10.3390/diagnostics13223412 (PMC10670426; doi:10.3390/diagnostics13223412)
Supplement: Supplementary file 1 [file diagnostics-13-03412-s001.zip]

Archive with 1 entries (1 files):
- File S1. EMSC SUPPLEMENTARY MATERIALS LUS.pdf
